# Supplementary material for: Contrasting Evolutionary Patterns Between Sexual and Asexual Lineages in a Genomic Region Linked to Reproductive Mode Variation in the pea aphid
Source: Genome Biol Evol. 2023 Sep 17;15(9):evad168. doi: 10.1093/gbe/evad168 (PMC10538257; doi:10.1093/gbe/evad168)
Supplement: evad168_Supplementary_Data [file evad168_supplementary_data.zip]

Archive with 3 entries (3 files):
- SupplementaryFile9.xlsx
- supplmat_Rimbault_31.08.23.docx
- SupplementaryFile8.xlsx
